# Supplementary material for: Development of a Novel Drug Delivery System “Nanoemulfoam” for Topical Delivery of Terbinafine Hydrochloride as a Repurposed Therapy in Skin Cancer: Formulation, Optimization, In Vitro Characterization, Ex Vivo Transdermal Permeability, Cytotoxicity Studies, and In Silico Assessment
Source: Pharmaceuticals (Basel). 2025 Jun 27;18(7):972. doi: 10.3390/ph18070972 (PMC12300454; doi:10.3390/ph18070972)
Supplement: Supplementary file 1 [file pharmaceuticals-18-00972-s001.zip]

Archive with 1 entries (1 files):
- pharmaceuticals-3649525-supplementary.pdf
